# Supplementary material for: Macrophage Biomarkers sCD163 and sSIRPα in Serum Predict Mortality in Sarcoma Patients
Source: Cancers (Basel). 2023 Feb 28;15(5):1544. doi: 10.3390/cancers15051544 (PMC10000605; doi:10.3390/cancers15051544)
Supplement: Supplementary file 1 [file cancers-15-01544-s001.zip]

Archive with 1 entries (1 files):
- cancers-2175671-supplementary.xlsx
