# Supplementary material for: Macrophage Biomarkers sCD163 and sSIRPα in Serum Predict Mortality in Sarcoma Patients
Source: Cancers (Basel). 2023 Feb 28;15(5):1544. doi: 10.3390/cancers15051544 (PMC10000605; doi:10.3390/cancers15051544)
Supplement: Supplementary file 1 [file cancers-15-01544-s001.zip › cancers-2175671-supplementary.xlsx]

## Sheet: Sheet1
	sCD163			sCD206			sSIRPα			sLILRB1
	median			median			median			median
	(mg/L)	range	p	(mg/L)	range	p	(µg/L)	range	p	(µg/L)	range	p
Control	1.95	0.85-4.47	0.57	0.26	0.14-0.59	0.18	26.10	19.10-39.60	0.06	11.60	8.26-19.10	0.34
Sarcoma	2.00	1.14-4.96		0.27	0.15-0.54		27.70	18.40-41.40		11.40	7.55-17.30
Grade I	1.83	1.15-3.15		0.22	0.14-0.35		24.85	20.40-36.40		11.10	8.48-16.40
Grade II	1.88	0.72-4.53	0.82	0.28	0.18-0.49	<0.001	27.25	18.10-39.70	0.24	11.85	6486-17.10	0.76
Grade III*	2.13	1.29-5-59	0.08/0.08	0.29	0.14-0.57	<0.001/0.81	28.60	20.00-43.80	0.01/0.10	11.90	7.55-21.60	0.31/0.13
localized	2.00	1.14-4.96	0.15	0.27	0.15-0.54	0.35	27.70	18.40-41.40	0.25	11.40	7.55-17.70	0.90
metastatic	2.28	1.05-4.03		0.32	0.11-0.53		28.60	18.90-41.00		11.50	8.66-14.40
Range are reported as 5 to 95 percentile
* Grade III compared to grade I/grade II
